# Supplementary material for: Structural updates of alignment of protein domains and consequences on evolutionary models of domain superfamilies
Source: BioData Min. 2013 Nov 15;6:20. doi: 10.1186/1756-0381-6-20 (PMC4175504; doi:10.1186/1756-0381-6-20)
Supplement: Additional file 2 — Details of length variation statistics of length deviant superfamilies between PASS2.2 and PASS2.3 versions. The table has fields pertaining to SCOP code for superfamilies,Member length, Length variation (%), Average length of members, Members with 30%length variation (%). [file 1756-0381-6-20-S2.xls]

## Sheet: Sheet1
	PASS2_2004 version						PASS2_2008 version
SCOP code for superfamilies	Member length	%length variation	Average length	% of members with >30%length variation		SCOP code for superfamilies	Member length	% length variation	Average length	% of members with >30%length variation
46626	/	22 members	101.136	13.6364		46626	/	28	99.1429	10.7143
1c52--	131	29.5281				d451ca-	82	17.2911
1gks--	78	22.8764				d1ql3a-	99	0.144092
1dw0a-	112	10.7416				d1fcdc1	80	19.3084
1fcdc2	94	7.05618				d1cc5a-	83	16.2824
1kb0a1	97	4.08989				d1fcdc2	94	5.18732
1etpa2	98	3.10112				d1h1oa2	90	9.2219
1i8oa-	113	11.7303				d1qksa1	127	28.098
1cc5--	83	17.9326				d1gu2a-	124	25.072
1c75a-	71	29.7978				d1m70a2	98	1.15274
451c--	82	18.9213				d1c75a-	71	28.3862
1ycc--	108	6.78652				d1kb0a1	97	2.16138
1iqca2	158	56.2247				d1jmxa1	84	15.2738
2mtac-	147	45.3483				d1ctja-	89	10.2305
1ql3a-	99	2.11236				d1e29a-	135	36.1671
1cot--	121	19.6404				d1c53a-	79	20.317
1jmxa1	84	16.9438				d1h1oa1	82	17.2911
1e29a-	135	33.4831				d1gksa-	78	21.3256
1jjua1	85	15.9551				d1m70a1	92	7.20461
1diqc-	74	26.8315				d1i8oa-	113	13.9769
1cnoa-	86	14.9663				d1dw0a-	112	12.9683
1fcdc1	80	20.8989				d1cota-	121	22.0461
1ctj--	89	12				d1c52a-	131	32.1326
						d1pbya1	85	14.2651
						d1ycca-	108	8.93372
						d1wvec1	74	25.3602
						d1h32a2	110	10.951
						d1h32b-	134	35.1585
						d1kv9a1	104	4.89914
46689	/	32	64.5312	12.5		46689	/	48	64.625	4.16667
1jt6a1	71	10.0242				d2cqqa1	59	8.70406
1bl0a1	54	16.3196				d1v7ba1	74	14.5068
1hlva2	65	0.726392				d1igna1	86	33.0754
1g2ha-	61	5.47215				d1z0xa1	66	2.12766
1k78a2	61	5.47215				d1gdta1	43	33.4623
1gdta1	43	33.3656				d1pb6a1	72	11.412
2hdda-	55	14.77				d2g7sa1	74	14.5068
1fexa-	59	8.57143				d2g3ba1	71	9.8646
1b72a-	68	5.3753				d2np5a1	68	5.22244
2ezi--	75	16.2228				d2fbqa1	79	22.2437
1k78a1	63	2.37288				d2crga1	57	11.7988
1h8ac2	48	25.6174				d2id3a1	67	3.67505
1akha-	49	24.0678				d1s7ea1	50	22.6306
1h8ac1	57	11.6707				d2d6ya1	67	3.67505
1igna1	86	33.2688				d1rkta1	79	22.2437
1hcra-	52	19.4189				d1p7ia-	53	17.9884
1ba5--	53	17.8692				d1z77a1	72	11.412
1mnmc-	77	19.322				d2i10a1	66	2.12766
1fjla-	65	0.726392				d2fx0a1	71	9.8646
1bw5--	66	2.27603				d1hcra-	52	19.5358
1h88c1	50	22.5182				d1e3oc1	57	11.7988
2ezl--	99	53.414				d1tc3c-	51	21.0832
1igna2	103	59.6126				d1sgma1	73	12.9594
1d5ya2	65	0.726392				d1u78a2	50	22.6306
1b72b-	73	13.1235				d2fq4a1	68	5.22244
2tct-1	66	2.27603				d1bl0a2	62	4.0619
1hlva1	66	2.27603				d1x58a1	49	24.1779
1e3oc1	57	11.6707				d2g7ga1	64	0.967118
1tc3c-	51	20.9685				d2fd5a1	76	17.6015
1bl0a2	62	3.92252				d1t56a1	73	12.9594
1ftt--	68	5.3753				d2cjja1	63	2.51451
1lfb--	77	19.322				d2gfna1	77	19.1489
						d1uhsa-	72	11.412
						d1jt6a1	71	9.8646
						d1lfba-	77	19.1489
						d2o7oa1	66	2.12766
						d1fjla-	65	0.580271
						d2gena1	69	6.76983
						d1hlva1	66	2.12766
						d1x41a1	47	27.2727
						d2g7la1	66	2.12766
						d1akha-	49	24.1779
						d1fexa-	59	8.70406
						d1d5ya2	65	0.580271
						d2cu7a1	65	0.580271
						d1gv2a2	47	27.2727
						d2e1oa1	57	11.7988
						d1zk8a1	72	11.412
46785	/	47	89.0851	14.8936		46785	/	47	89.4043	25.5319
1hw5a1	71	20.3009				d1d8ja-	81	9.40029
1tns--	76	14.6883				d1hw1a1	74	17.2299
1e17a-	90	1.02699				d1fp2a1	101	12.97
1qbja-	65	27.0361				d1d5va-	94	5.14041
1i1ga1	60	32.6487				d1hsja1	115	28.6292
1dp7p-	76	14.6883				d1ft9a1	78	12.7558
2foka3	95	6.6396				d1in4a1	75	16.1114
2foka1	132	48.1729				d1b4aa1	75	16.1114
1in4a1	75	15.8108				d1aoya-	78	12.7558
1f1za1	99	11.1297				d1i5za1	69	22.8225
1bm9a-	120	34.7027				d1ka8a-	100	11.8515
1b9ma1	120	34.7027				d1lvaa4	60	32.8891
2hts--	88	1.21806				d1ku9a-	146	63.3032
1repc2	103	15.6198				d1b9ma1	120	34.2218
1j75a-	57	36.0162				d1lvaa3	64	28.415
1smta-	98	10.0072				d1e17a-	90	0.666349
1fzpb-	105	17.8648				d1bm9a-	120	34.2218
2irfg-	109	22.3549				d1j75a-	57	36.2446
1d5va-	94	5.51708				d1biaa1	63	29.5336
1puee-	88	1.21806				d1b6aa1	74	17.2299
1jhfa1	71	20.3009				d1hksa-	106	18.5626
1i27a-	73	18.0559				d1ixca1	81	9.40029
1fp2a1	101	13.3747				d1cf7a-	67	25.0595
1cf7a-	67	24.791				d1i27a-	73	18.3484
2bby--	69	22.546				d1lvaa1	60	32.8891
1xgsa1	77	13.5658				d1fp1d1	110	23.0366
1hsta-	74	16.9334				d1mkma1	75	16.1114
1fp1d1	110	23.4774				d1o57a1	73	18.3484
1repc1	111	24.6				d1ldda-	74	17.2299
1ft9a1	78	12.4433				d1lvaa2	73	18.3484
1aoy--	78	12.4433				d1cf7b-	82	8.28177
1hsja1	115	29.09				d1lnwa-	137	53.2366
1b6a-1	74	16.9334				d1hkqa-	125	39.8144
1fsha-	94	5.51708				d1jgsa-	138	54.3551
1duxc-	86	3.4631				d1ldja1	90	0.666349
1fx7a1	64	28.1586				d1hbxg-	112	25.2737
1hw1a1	74	16.9334				d1fnna1	103	15.207
1b4aa1	75	15.8108				d1hsta-	74	17.2299
2foka2	138	54.908				d1gvja-	141	57.7106
1jgsa-	138	54.908				d1fsha-	94	5.14041
1cf7b-	82	7.95319				d1bbya-	69	22.8225
1d8ja-	81	9.07571				d1jhfa1	71	20.5854
1dpua-	69	22.546				d1on2a1	61	31.7706
1hks--	106	18.9873				d1dp7p-	76	14.9929
1fnna1	103	15.6198				d1bjaa-	95	6.25892
1bjaa-	95	6.6396				d1lj9a-	144	61.0662
1bia-1	63	29.2811				d1j5ya1	64	28.415
46894	/	6	91.5	0		46894	/	12	88.5833	8.33333
1fsea-	67	26.776				d1opca-	99	11.7592
1a04a1	67	26.776				d1p4wa-	87	1.78739
1kgsa1	96	4.91803				d1kgsa1	96	8.37253
1fc3a-	118	28.9617				d1fc3a-	119	34.3368
1opc--	97	6.01093				d2ff4a1	95	7.24365
1qqia-	104	13.6612				d1fsea-	67	24.365
						d1ys7a1	103	16.2747
						d1yioa1	70	20.9784
						d1l3la1	63	28.8805
						d1je8a-	63	28.8805
						d1p2fa1	96	8.37253
						d1gxqa-	105	18.5325
46955	/	5	90.2	20		46955	/	9	85.4444	33.3333
1jbga-	106	17.5166				d1q06a-	122	42.7828
1exja1	118	30.8204				d1r8ea1	118	38.1014
1jjcb1	77	14.6341				d1r8da-	109	27.5683
1d4ua1	75	16.8514				d1j9ia-	68	20.4161
1jjcb2	75	16.8514				d1jjcb2	75	12.2237
						d1rh6a-	54	36.801
						d1jjcb1	77	9.88296
						d1xpaa1	77	9.88296
						d1qpma-	69	19.2458
47113	/	12	88.4167	25		47113	/	21	93.0952	38.0952
1hq3c-	95	7.44581				d1bh9b-	89	4.39898
1b67a-	68	23.0914				d1jfib-	135	45.0128
1jfib-	135	52.6861				d1tafb-	70	24.8082
1tafb-	70	20.8294				d1h3oa-	48	48.4399
1hq3d-	83	6.1263				d2huec1	82	11.9182
1f1ea-	147	66.2582				d1tzya-	106	13.8619
1hq3b-	92	4.05278				d1jfia-	63	32.3274
1bh9b-	89	0.659755				d1n1jb-	78	16.2148
1tafa-	68	23.0914				d1tzyb-	92	1.17647
1jfia-	63	28.7465				d2bykb1	89	4.39898
1bh9a-	45	49.1046				d1tafa-	68	26.9565
1hq3a-	106	19.8869				d1r4va-	145	55.7545
						d1n1ja-	87	6.54731
						d1wwia1	145	55.7545
						d2byka1	72	22.6598
						d1tzyc-	95	2.04604
						d1q9ca-	160	71.867
						d1b67a-	68	26.9565
						d1bh9a-	45	51.6624
						d1f1ea-	147	57.9028
						d1h3ob-	71	23.734
47240	/	12	259.25	83.3333	4-helical cytokines	47240	/	11	343.636	18.1818
1qgha-	150	42.1408				d1mtyb-	384	11.746
1dpsa-	159	38.6692				d1mtyd-	512	48.9947
1kgna-	296	14.1755				d1mxra-	339	1.34921
1jqca-	340	31.1475				d1afra-	345	0.396825
1jgca-	160	38.2835				d1otka-	244	28.9947
1xsm--	288	11.0897				d1za0a1	242	29.5767
1h96a-	169	34.812				d1syya-	317	7.75132
1afra-	345	33.0762				d1kgna-	296	13.8624
1dvba1	147	43.298				d2incb1	322	6.2963
1euma-	161	37.8978				d2inca1	491	42.8836
1mtyd-	512	97.4928				d1h0oa-	288	16.1905
1mtyb-	384	48.1196
47266	/	22	142.682	0		47266	/	22	147.5	0
1huw--	166	16.3428				d1m48a-	123	16.6102
2gmfa-	121	15.1959				d1lkia-	172	16.6102
1ax8--	130	8.88818				d1m4ra-	142	3.72881
1scfa-	116	18.7002				d1n1fa-	153	3.72881
1jli--	112	21.5037				d1bgca-	158	7.11864
1hula-	108	24.3071				d1alua-	157	6.44068
1evsa-	163	14.2402				d2b8ua1	129	12.5424
1b5l--	152	6.53074				d1wu3i-	161	9.15254
1hzia-	129	9.58904				d1ax8a-	130	11.8644
1lki--	172	20.5479				d1v7mv-	145	1.69492
1alu--	157	10.035				d1cnt1-	150	1.69492
1ga3a-	113	20.8028				d1b5la-	152	3.05085
1i1rb-	167	17.0436				d1huwa-	166	12.5424
1f45b-	133	6.7856				d1eera-	166	12.5424
1bgc--	158	10.7359				d1etea-	134	9.15254
1au1a-	166	16.3428				d1f6fa-	183	24.0678
3inkc-	122	14.4951				d1jlia-	112	24.0678
1cnt1-	150	5.12902				d1ijza-	113	23.3898
1f6fa-	183	28.2574				d2gmfa-	121	17.9661
1eera-	166	16.3428				d1hmca-	148	0.338983
1etea-	134	6.08474				d1evsa-	163	10.5085
1d9ca-	121	15.1959				d1i1rb-	167	13.2203
47473	/	30	121.3	36.6667		47473	NOT AVAILABLE
1el4a-	194	59.934
1fi6a-	92	24.155
1qlsa-	95	21.6818
1c07a-	95	21.6818
1h8ba-	73	39.8186
1mho--	88	27.4526
1ggwa-	140	15.4163
2sas--	185	52.5144
1jfja-	134	10.4699
1ig5a-	75	38.1698
1psra-	100	17.5598
1hqva-	178	46.7436
1qjta-	99	18.3842
1eg3a1	125	3.05029
1e8aa-	87	28.277
1j7qa-	86	29.1014
1c7va-	68	43.9406
1eg3a2	97	20.033
2cbla1	86	29.1014
1exra-	146	20.3627
1sra--	151	24.4847
2scpa-	174	43.446
1k94a-	165	36.0264
1mr8a-	90	25.8038
2pvba-	107	11.789
1auib-	165	36.0264
1qasa1	94	22.5062
1alva-	173	42.6216
1a4pa-	92	24.155
1rec--	185	52.5144
47598	/	5	75.2	100		47598	/	12	62.1667	33.3333
1cmba-	104	38.2979				d1irqa-	48	22.7882
1baza-	49	34.8404				d2cpga-	43	30.8311
1irqa-	48	36.1702				d1y9ba1	79	27.0777
1mnta-	132	75.5319				d1p94a-	76	22.252
2cpga-	43	42.8191				d1zx3a1	83	33.5121
						d1cmba-	104	67.2922
						d1xrxa1	33	46.9169
						d1baza-	49	21.1796
						d2hzaa1	47	24.3968
						d1mnta-	66	6.16622
						d2bsqe1	68	9.38338
						d2bj7a1	50	19.571
47729	/	6	76.3333	16.6667		47729	/	5	82.2	20
1ihfb-	94	23.1441				d1dp3a-	55	33.09
1dp3a-	55	27.9476				d1b8za-	67	18.4915
1exea-	99	29.6943				d1exea-	99	20.438
1hns--	47	38.4279				d1owfa-	96	16.7883
1ihfa-	96	25.7642				d1owfb-	94	14.3552
1b8za-	67	12.2271
						48179	/	10	173.1	40
48179	/	6	191.667	66.6667		d1dlja1	98	43.3853
1pgja1	300	56.5217				d1lj8a3	202	16.6956
1evya1	166	13.3913				d1vpda1	127	26.632
2pgd-1	297	54.9565				d1i36a1	106	38.7637
1dlja1	98	48.8696				d1bg6a1	165	4.67938
1bg6-1	165	13.913				d1txga1	155	10.4564
1ks9a1	124	35.3043				d1ks9a1	124	28.3651
						d1pgpa1	297	71.5771
						d1pgja1	300	73.3102
						d1m66a1	157	9.30098
48239	/	6	308.833	33.3333		48239	/	7	352.143	0
1d8db-	407	31.7863				d1c3da-	294	16.5112
2sqca2	271	12.2504				d1dceb-	329	6.57201
2sqca1	352	13.9773				d1w6ka1	446	26.6531
1dceb-	329	6.52995				d1hzfa-	297	15.6592
1c3d--	294	4.80302				d1n4qb-	346	1.74442
5eau-1	200	35.2402				d2sqca1	352	0.040568
						d2h6fb1	401	13.8742
48371	/	9	369	66.6667		48371	NOT AVAILABLE
1e8xa1	185	49.8645
1qbkb-	856	131.978
1ho8a-	447	21.1382
1ib2a-	322	12.7371
1ee4a-	423	14.6341
1bpoa1	157	57.4526
1h6ka2	190	48.5095
1lrv--	233	36.8564
1jdha-	508	37.6694
48403	/	8	176.125	12.5		48403	/	14	212.714	28.5714
1myo--	118	33.0021				d1myoa-	118	44.5265
1ycsb1	130	26.1888				d1wdya-	285	33.9825
1k1aa-	228	29.4535				d1bd8a-	156	26.6622
1sw6a-	254	44.2158				d1dcqa1	154	27.6024
1awcb-	153	13.1299				d1ot8a-	209	1.74614
1bd8--	156	11.4265				d1sw6a-	254	19.409
1iknd-	216	22.6402				d1awcb-	153	28.0725
1dcqa1	154	12.5621				d1iknd-	215	1.07455
						d1k1aa-	228	7.18603
						d1oy3d-	220	3.42512
						d1uoha-	223	4.83546
						d1ycsb1	130	38.8852
						d1ixva-	229	7.65615
						d1n11a-	404	89.9261
						48452	/	15	155.267	20
48452	/	9	202.444	55.5556		d1zu2a1	145	6.61228
1hxia-	108	46.652				d1xnfa-	256	64.8776
1fcha-	302	49.1767				d1p5qa1	169	8.845
1hh8a-	192	5.15917				d1y8ma1	138	11.1207
1ihga1	169	16.5203				d1nzna-	120	22.7136
1elwa-	117	42.2064				d1elra-	128	17.5612
1hz4a-	366	80.7903				d1ihga1	169	8.845
1elra-	128	36.7728				d1a17a-	159	2.40447
1a17--	159	21.4599				d2fbna1	153	1.45985
1qqea-	281	38.8035				d1hxia-	108	30.4422
						d1hh8a-	192	23.6582
						d2c2la1	201	29.4547
						d1tjca-	95	38.8149
						d2ff4a2	179	15.2855
						d1elwa-	117	24.6458
49384	/	7	136.571	0		49384	/	8	142	12.5
1tf4a2	145	6.17155				d1g87a2	157	10.5634
1g1ka-	143	4.70711				d1aoha-	143	0.704225
1exh--	110	19.4561				d1e5ca-	87	38.7324
1aoha-	143	4.70711				d1qbaa2	173	21.831
1qba-2	173	26.6736				d1g1ka-	143	0.704225
1nbca-	155	13.4937				d1zv9a1	168	18.3099
1e5ba-	87	36.2971				d1exha-	110	22.5352
						d1nbca-	155	9.15493
49417	/	7	184.429	28.5714		49417	/	8	197.125	0
1bvoa-	175	5.11232				d1bg1a2	254	28.8523
1h9da-	125	32.2231				d1t4wa-	196	0.570704
1bg1a2	254	37.7227				d1uura2	212	7.54597
1xbra-	184	0.232378				d1p7hl2	183	7.1655
1a02n2	178	3.48567				d1h6fa-	184	6.65821
1ycsa-	191	3.56313				d1nfia2	170	13.7603
1a3qa2	184	0.232378				d2ac0a1	194	1.58529
						d1a3qa2	184	6.65821
49503	/	31	147.226	25.8065		49503	/	32	137.562	12.5
2cbp--	96	34.794				d1gska3	154	11.9491
1bawa-	105	28.681				d1ws8a-	104	24.398
1jzga-	128	13.0587				d1hfua1	131	4.77056
1ibya-	112	23.9264				d1ibya-	112	18.5825
1kdj--	102	30.7187				d1f56a-	91	33.8483
1kcw-5	179	21.5819				d2j5wa1	192	39.5729
1e30a-	153	3.922				d1gska1	174	26.488
1cyx--	158	7.31814				d1plca-	99	28.0327
1plc--	99	32.7564				d1v54b1	137	0.408905
1kv7a2	165	12.0727				d2j5wa4	179	30.1227
1fwxa1	130	11.7003				d1fwxa1	132	4.04362
1hfua2	169	14.7897				d1kv7a1	140	1.77192
1kcw-2	146	0.832603				d1kbva1	151	9.76829
1kcw-1	192	30.4119				d1sfda-	105	23.6711
1aac--	104	29.3602				d2j5wa2	145	5.40663
1kbva2	151	2.56354				d1sdda2	102	25.8519
1hfua3	200	35.8457				d2cuaa-	122	11.313
1ocrb1	137	6.94566				d1kv7a3	158	14.8569
1aoza3	214	45.355				d2bw4a1	157	14.1299
1kv7a3	158	7.31814				d1bawa-	105	23.6711
1hfua1	131	11.021				d1sddb2	124	9.85915
1j9qa1	163	10.7143				d2ccwa1	129	6.22444
1qhqa-	139	5.5872				d1kbva2	151	9.76829
1jer--	110	25.2848				d1ikop-	141	2.49886
1kv7a1	140	4.90798				d2bw4a2	173	25.761
1aoza1	129	12.3795				d1qhqa-	139	1.04498
1kcw-3	199	35.1665				d1aoza1	129	6.22444
1j9qa2	173	17.5066				d1bqka-	124	9.85915
2cuaa-	122	17.1341				d2j5wa3	200	45.3885
1aoza2	209	41.9588				d2ih8a1	162	17.7647
1kbva1	151	2.56354				d1kdja-	102	25.8519
						d1shxa1	138	0.318037
49611	/	31	227.226	19.3548		49611	(49611 (MRC site) was replaced by 88633, 88645, 88648, 88650 in release 1.65. Last seen in scop 1.63.)
1b35a-	260	14.4236				88633	/	25	239.28	8
2mev3-	231	1.66099				d2tbva-	286	19.5252
1a6ca2	172	24.3044				d1a6ca1	176	26.446
1bmv1-	185	18.5832				d1ny711	189	21.013
1b35b-	255	12.2232				d1aym-1	281	17.4356
1c8na-	189	16.8228				d1ng0a-	192	19.7593
2mev2-	249	9.58262				d2mev3-	231	3.46038
1stma-	141	37.9472				d1f8v-1	380	58.8098
1bmv2-	374	64.594				d1aym3-	238	0.534938
1a6ca1	176	22.544				d1b35b-	255	6.56971
1smva-	196	13.7422				d1b35a-	260	8.65931
1ihma-	492	116.525				d1c8na-	189	21.013
1auya-	163	28.2652				d2mev-1	307	28.3016
1a6ca3	165	27.385				d1smva-	196	18.0876
1cwpa-	149	34.4265				d1qqp3-	220	8.05751
1pvc1-	279	22.7853				d1ddla-	188	21.431
1qqp3-	220	3.18001				d1ny721	182	23.9385
1f2na-	189	16.8228				d1f2na-	189	21.013
2tbva-	286	25.866				d1pgw11	185	22.6847
2mev1-	268	17.9443				d1pvc1-	279	16.5998
1aym3-	238	4.74162				d1bev1-	268	12.0027
1a34a-	147	35.3066				d2bbva-	308	28.7195
1qqp2-	216	4.94037				d1aym1-	285	19.1073
1ddla-	188	17.2629				d1auya-	163	31.879
1bev1-	268	17.9443				d1opoa-	267	11.5848
1aym1-	285	25.4259				d2mev1-	268	12.0027
1f15a-	157	30.9057
1qqp1-	188	17.2629				88645	/	3	530	0
1b35c-	282	24.1056				d1s58a-	523	1.32075
2stv--	184	19.0233				d1c8da-	548	3.39623
1aym2-	252	10.9029				d1lp3a-	519	2.07547
						88650	/	3	157.333	0
						d1a34a-	147	6.5678
						d1stma-	141	10.3814
						d2buka1	184	16.9492
						88648 is a 2 membered sf so not in analysis
49749	/	4	313.5	50		49749	/	5	219	40
1ruxa2	310	1.11643				d1hx6a1	230	5.02283
1ruxa1	574	83.0941				d1p2za2	312	42.4658
1hx6a2	140	55.3429				d1m3ya1	197	10.0457
1hx6a1	230	26.6348				d1m3ya2	216	1.36986
						d1hx6a2	140	36.0731
49899	/	26	197.385	19.2308		49899	/	17	226.588	0
1bkza-	135	31.6056				d1v6ia-	232	2.38837
1slta-	133	32.6189				d1a8da1	247	9.00831
1xnb--	185	6.27436				d1y7ba1	210	7.32087
1nls--	237	20.0701				d1j1ta-	228	0.623053
1hdka-	139	29.5791				d1ikpa1	244	7.68432
1epwa1	218	10.4443				d1yrza1	205	9.52752
1kit-1	192	2.72798				d1dhkb-	195	13.9408
1a8d-1	247	25.1364				d1vava-	222	2.02492
2sli-1	196	0.701481				d1mvea-	238	5.03634
1h8va-	217	9.93765				d1gzca-	239	5.47767
1dyka1	189	4.24786				d1nlsa-	237	4.59502
1ioaa-	228	15.5105				d2a6za1	221	2.46625
1dypa-	266	34.7623				d1uaia-	223	1.58359
2ayh--	214	8.41777				d1s0ea1	218	3.79024
1led--	242	22.6033				d2a5za1	232	2.38837
1a3k--	137	30.5924				d1gv9a-	223	1.58359
1jhna1	191	3.23461				d1jhna4	238	5.03634
1saca-	204	3.35152
1d2sa-	170	13.8737
1c4ra-	180	8.80748
1kit-2	197	0.194856
1ikpa1	244	23.6165
1c1la-	135	31.6056
1dyka2	185	6.27436
2nlra-	222	12.4708
2ltn-1	229	16.0171
50044	/	14	71.7143	7.14286		50044	/	32	74.5938	12.5
1bbza-	58	19.1235				d1jo8a-	58	22.2455
2hsp--	71	0.996016				d1gcqc-	69	7.49895
1neb--	60	16.3347				d1ug1a-	92	23.3347
1gcqc-	69	3.78486				d2iima1	62	16.8831
1ycsb2	63	12.1514				d1k4us-	62	16.8831
1pwt--	61	14.9402				d1jqqa-	79	5.907
1bb9--	83	15.7371				d1bbza-	58	22.2455
1pht--	83	15.7371				d1arka-	60	19.5643
1gl5a-	67	6.57371				d1u06a1	55	26.2673
1awj--	77	7.37052				d1t0ha-	94	26.0159
1i1ja-	106	47.8088				d1gria2	61	18.2237
1ckaa-	57	20.5179				d1udla-	98	31.3783
1gcqa-	56	21.9124				d1ugva-	72	3.47717
1kjwa1	93	29.6813				d1uffa-	93	24.6753
						d1j3ta-	74	0.795978
						d1zuua1	56	24.9267
						d1bb9a-	83	11.2694
						d1hsqa-	71	4.81776
						d1wiea-	96	28.6971
						d1gria1	50	32.9703
						d1i1ja-	106	42.1031
						d1ri9a-	77	3.22581
						d1phta-	83	11.2694
						d1gl5a-	67	10.1801
						d1awja-	77	3.22581
						d1ckaa-	57	23.5861
						d1wfwa-	74	0.795978
						d1k9aa1	71	4.81776
						d1oota-	58	22.2455
						d1ng2a2	118	58.1902
						d1ycsb2	63	15.5425
						d1kjwa1	93	24.6753
50104	/	5	100	60		50104	/	11	80.7273	18.1818
1rl2a1	69	31				d1khia1	76	5.85586
1jj2a1	147	47				d2do3a1	62	23.1982
1jj2s-	119	19				d1nppa2	58	28.1532
1bkb-1	70	30				d1rl2a1	69	14.527
1jj2p-	95	5				d1jj2s-	119	47.4099
						d1iz6a1	69	14.527
						d1jj2p-	95	17.6802
						d1x6oa1	64	20.7207
						d2gyas1	99	22.6351
						d1ueba1	63	21.9595
						d2gyan1	114	41.2162
50129	/	6	166.333	50		50129	/	19	162.737	10.5263
1jh2a-	99	40.481				d1pl7a1	185	13.6805
1heta1	224	34.6693				d1jqba1	177	8.76455
1qora1	196	17.8357				d1yb5a1	150	7.82665
1e3ja1	185	11.2224				d1we3o-	96	41.0091
1g31a-	107	35.6713				d1f8fa1	188	15.5239
1keva1	187	12.4248				d1vj0a1	184	13.066
						d1v3ua1	140	13.9715
						d1q1na1	192	17.9819
						d1kola1	201	23.5123
						d1vj1a1	160	1.68176
						d1h2ba1	171	5.07762
						d1uufa1	178	9.37904
						d1iz0a1	128	21.3454
						d1g31a-	107	34.2497
						d2jhfa1	198	21.6688
						d1jvba1	172	5.69211
						d1gu7a1	175	7.53558
						d1o89a1	143	12.1281
						d1qora1	147	9.67012
50156	/	10	99.7	10		50156	/	50	101.24	0
1kwaa-	88	11.7352				d2f0aa1	86	15.0533
1ihja-	94	5.71715				d1uita-	117	15.567
1g9oa-	91	8.72618				d1lcya1	100	1.22481
1be9a-	115	15.346				d1gm1a-	94	7.15132
1qaua-	112	12.337				d1whaa-	105	3.71395
1qava-	90	9.72919				d1r6ja-	82	19.0043
1k32a1	91	8.72618				d1wifa-	126	24.4567
1qlca-	95	4.71414				d1n7ea-	95	6.16357
1fc6a3	91	8.72618				d1ujva-	96	5.17582
1i16--	130	30.3912				d1va8a1	100	1.22481
						d1rgwa-	85	16.0411
						d2cs5a1	106	4.7017
						d1v6ba-	118	16.5547
						d2csja1	104	2.7262
						d1tp5a1	102	0.750691
						d1p1da2	99	2.21256
						d1fc6a3	91	10.1146
						d1x5na1	101	0.23706
						d1vb7a-	94	7.15132
						d1i16a-	130	28.4077
						d1v62a-	117	15.567
						d1t2ma1	92	9.12683
						d1wh1a-	124	22.4812
						d1kwaa-	88	13.0778
						d1v5qa-	122	20.5057
						d1m5za-	91	10.1146
						d2h3la1	103	1.73844
						d1wg6a-	127	25.4445
						d1qava-	90	11.1023
						d1y8ta1	88	13.0778
						d2fe5a1	92	9.12683
						d1vaea-	111	9.64046
						d1uewa-	114	12.6037
						d1wi4a1	96	5.17582
						d1ueqa-	123	21.4935
						d1ky9a1	91	10.1146
						d1uf1a-	128	26.4322
						d1w9ea1	85	16.0411
						d1um1a-	110	8.65271
						d1ufxa-	103	1.73844
						d1x6da1	107	5.68945
						d1y7na1	79	21.9676
						d1q3oa-	104	2.7262
						d1qaua-	112	10.6282
						d1sota1	77	23.9431
						d1ihja-	94	7.15132
						d1g9oa-	91	10.1146
						d1uepa-	103	1.73844
						d1u37a1	87	14.0656
						d1ky9b2	82	19.0043
50203	/	13	99.1538	7.69231		50203	/	10	100.2	0
1esfa1	116	16.9899				d3seba1	121	20.7585
3seb-1	121	22.0326				d1an8a1	93	7.18563
1prtb1	110	10.9387				d1ty0a1	96	4.19162
1prtf-	98	1.16369				d1m4va1	92	8.18363
1enfa1	100	0.853375				d1et9a1	86	14.1717
3tss-1	89	10.2405				d1eu3a1	97	3.19361
1c4qa-	69	30.4112				d1v1oa1	91	9.18164
1an8-1	93	6.20636				d1prtb1	110	9.78044
1eu3a1	96	3.18076				d1esfa1	116	15.7685
3chbd-	103	3.87898				d1enfa1	100	0.199601
1tiid-	98	1.16369
1prtd-	110	10.9387
1et9a1	86	13.2661
50249	/	39	112.667	41.0256		50249	NOT AVAILABLE
1quqa-	121	7.39645
1jjcb3	113	0.295858
1fgua2	128	13.6095
1gvp--	87	22.7811
1c9oa-	66	41.4201
1fjgl-	125	10.9467
3ulla-	106	5.91716
1bkb-2	62	44.9704
1jj2a2	90	20.1183
1bvsa3	63	44.0828
1a62-2	78	30.7692
1quqb-	114	1.18343
1fl0a-	164	45.5621
1rl2a2	64	43.1953
1eova1	134	18.9349
1jb7a2	124	10.0592
1gd7a-	109	3.25444
1sro--	76	32.5444
1a0i-1	101	10.355
1fgua1	118	4.73373
1hr0w-	71	36.9822
1e1oa1	143	26.9231
1fvia1	80	28.9941
1i50h-	133	18.0473
1dgsa2	86	23.6686
1k0ra1	76	32.5444
1ewia-	114	1.18343
1gm5a2	180	59.7633
1pfsa-	78	30.7692
1cuk-3	64	43.1953
1b8aa1	103	8.57988
1jb7b-	216	91.716
1jb7a3	167	48.2249
1qvca-	145	28.6982
1g51a1	104	7.69231
1go3e-	177	57.1006
1d7qa-	143	26.9231
1jt8a-	102	9.46746
1jb7a1	169	50
50494	/	30	225.867	3.33333		50494	/	35	230.8	0
1svpa-	160	29.1617				d2boka1	222	3.81282
1c5y-1	257	13.7839				d1a7sa-	221	4.2461
1elva1	237	4.92916				d1rrka1	277	20.0173
1ton--	228	0.94451				d1eaxa-	241	4.41941
1qq4a-	198	12.3377				d1l1ja-	226	2.07972
1danh-	254	12.4557				d1si5h-	227	1.64645
1hava-	216	4.36836				d1ltoa-	243	5.28596
1gg6.1	238	5.3719				d1gvza-	237	2.68631
1autc-	240	6.25738				d1agja-	242	4.85269
1azza-	226	0.0590319				d1q3xa1	242	4.85269
1qnja-	240	6.25738				d2hlca-	230	0.34662
1bio--	228	0.94451				d1autc-	239	3.55286
1dlea-	288	27.5089				d1gdna-	224	2.94627
2hlca-	230	1.82999				d1fiw-1	273	18.2842
1cqqa-	180	20.307				d2o8la1	216	6.41248
1fjsa-	234	3.60094				d1elva1	237	2.68631
1dy9-1	187	17.2078				d1gvkb-	240	3.98614
1arb--	263	16.4404				d1sota2	201	12.9116
1gdna-	224	0.826446				d1m9ua-	241	4.41941
1eq9a-	222	1.71192				d1hj9a-	223	3.37955
1bqya-	234	3.60094				d1t32a1	224	2.94627
2hrva-	139	38.4593				d2bz6h1	254	10.052
1agja-	242	7.14286				d2h5ca1	198	14.2114
1h8d-1	289	27.9516				d1eq9a-	222	3.81282
1befa-	177	21.6352				d1azza-	226	2.07972
1eaxa-	241	6.70012				d1lcya2	196	15.078
1a7s--	221	2.15466				d1sgpe-	185	19.844
1cgha-	224	0.826446				d1arba-	263	13.9515
1fiw-1	274	21.3105				d1h8d-1	274	18.7175
1sgpe-	185	18.0933				d1op0a-	234	1.38648
						d1bioa-	228	1.21317
						d1y8ta2	193	16.3778
						d1p3ca-	215	6.84575
						d1ky9a2	208	9.87868
						d1gj7-1	256	10.9185
50692	/	7	119.143	28.5714		50692	/	14	118.714	28.5714
1aa6-1	133	11.6307				d1eu1a1	155	30.5656
1cr5a1	82	31.1751				d2fug31	80	32.6113
1qcsa1	84	29.4964				d1ogya1	119	0.240674
2napa1	123	3.23741				d1y5ia1	170	43.201
1g8ka1	143	20.024				d1wlfa2	84	29.2419
1aw8-1	114	4.31655				d1qcsa1	84	29.2419
1eu1a1	155	30.0959				d1g8ka1	143	20.4573
						d1cr5a1	82	30.9266
						d1e32a1	86	27.5572
						d1cz5a1	91	23.3454
						d2napa1	123	3.61011
						d1vlem1	147	23.8267
						d2iv2x1	133	12.0337
						d1kqfa1	165	38.9892
50800	/	5	127.8	40		50800	/	5	138.6	20
1g8fa1	167	30.6729				d2g50a1	102	26.4069
1pkla1	99	22.5352				d1e0ta1	98	29.2929
1e0ta1	98	23.3177				d1pkla1	99	28.5714
1a49a1	102	20.1878				d1o65a-	218	57.2872
1jhda1	173	35.3678				d1orua-	176	26.9841
51011	/	12	78.9167	8.33333		51011	/	22	85.1364	22.7273
1eh9a2	67	15.1003				d1szna1	103	20.9824
1hx0a1	93	17.8458				d1bf2a2	113	32.7282
1avaa1	57	27.7719				d1ji1a2	83	2.50934
1bag-1	78	1.16156				d1tg7a4	175	105.553
1gjwa1	64	18.9018				d1m53a1	78	8.38227
1e43a1	90	14.0444				d1g5aa1	74	13.0806
1bf2-2	113	43.189				d1j0ha2	83	2.50934
1uok-1	79	0.105597				d1h3ga2	77	9.55686
1qhoa3	88	11.51				d1wzaa1	79	7.20769
1gcya1	61	22.7033				d1uoka1	79	7.20769
1smaa2	83	5.17423				d1ea9c2	80	6.0331
1g5aa1	74	6.2302				d1lwha1	50	41.2707
						d1wzla2	83	2.50934
						d1kwga1	54	36.5723
						d2bhua2	72	15.4298
						d1nofa1	106	24.5061
						d2f2ha3	80	6.0331
						d1gjwa1	64	24.8265
						d1m7xa2	106	24.5061
						d1ht6a1	57	33.0486
						d1uasa1	89	4.53817
						d1qhoa3	88	3.36359
51045	/	6	38.6667	16.6667		51045	/	8	38.375	12.5
1eg3a3	38	1.72414				d1e0na-	27	29.6417
1pina1	34	12.069				d1pina1	34	11.4007
1i5hw-	50	29.3103				d1i5hw-	50	30.2932
1e0la-	37	4.31034				d1ywia1	28	27.0358
1e0na-	27	30.1724				d1o6wa2	46	19.8697
1jmqa-	46	18.9655				d1jmqa-	46	19.8697
						d2dk1a1	38	0.977199
						d1eg3a3	38	0.977199
51182	/	8	243.875	37.5		51182	/	7	127.143	0
1fi2a-	201	17.5807				d1yuda1	152	19.5506
1pmi--	440	80.4203				d1v70a-	105	17.4157
1fxza1	197	19.2209				d1vj2a-	114	10.3371
1dgw-1	168	31.1123				d1lrha-	160	25.8427
1dgwa-	178	27.0118				d1yhfa1	106	16.6292
1fxza2	174	28.652				d1o4ta-	115	9.55056
1ep0a-	183	24.9616				d1znpa1	138	8.53933
1eyba-	410	68.1189
51246	/	5	85.8	20		51246	/	6	93.6667	0
1dv1a1	116	35.1981				d1vkza1	85	9.25267
1eyza1	74	13.7529				d1dv1a1	116	23.8434
1gsoa1	96	11.8881				d1gsoa1	96	2.4911
1b6ra1	79	7.92541				d1w96a1	112	19.573
1e2wa2	64	25.4079				d1kjqa1	74	20.9964
						d1b6ra1	79	15.6584
51445	/	32	347.969	9.375		51445	/	33	367.606	9.09091
1ecea-	358	2.8828				d1pbga-	452	22.9577
2ebn--	285	18.0961				d7a3ha-	300	18.3909
1xyza-	320	8.03772				d1wzaa2	409	11.2604
1j9ya-	337	3.15222				d1xyza-	320	12.9503
1egza-	291	16.3718				d1cnva-	283	23.0154
1byb--	491	41.1046				d1tvna1	293	20.2951
1jz8a5	292	16.0844				d1rh9a1	370	0.651224
1e9la1	302	13.2106				d1itxa1	347	5.60547
1pbga-	454	30.4715				d1lwha2	391	6.36386
1goia2	356	2.30804				d1w32a-	346	5.8775
1edg--	380	9.20521				d1edqa2	358	2.61314
1edqa2	358	2.8828				d1ta3a-	274	25.4637
1eoka-	282	18.9582				d1e4mm-	499	35.7431
1cz1a-	394	13.2286				d1ug6a-	426	15.8849
1cnv--	283	18.6709				d1mxga2	361	1.79705
1bqca-	302	13.2106				d1ur4a-	386	5.00371
7a3ha-	300	13.7854				d1r85a-	371	0.923254
1d2ka1	330	5.1639				d2ebna-	285	22.4714
1qvba-	481	38.2308				d1qnra-	344	6.42156
1aq0a-	306	12.0611				d1edta-	265	27.912
1edt--	265	23.8437				d1i1wa-	302	17.8468
1hiza-	375	7.7683				d1ur1a-	346	5.8775
1qnra-	344	1.14055				d1uoka2	479	30.3025
1clxa-	345	0.853166				d1foba-	334	9.14187
1b9za2	417	19.8383				d1ji1a3	432	17.5171
1e4mm-	499	43.4037				d1w9pa1	333	9.4139
1fxma-	302	13.2106				d1uwsa-	483	31.3907
1bhga3	304	12.6358				d1vffa1	423	15.0688
1ceo--	332	4.58913				d1kfwa1	374	1.73935
1e4ia-	447	28.4598				d1ht6a2	347	5.60547
1nar--	289	16.9466				d1wcga1	462	25.678
1fcqa-	314	9.76201				d1wzla3	382	3.91559
						d1gcya2	354	3.70126
51621	/	5	341.6	40		51621	/	8	314.625	25
1pyma-	284	16.8618				d1dxea-	253	19.5868
1dqua-	513	50.1756				d1sgja-	231	26.5793
1f8ma-	427	25				d1muma-	289	8.14462
1e0ta2	231	32.377				d2g50a2	282	10.3695
1dxea-	253	25.9368				d1izca-	299	4.96623
						d1f8ma-	427	35.7171
						d1u5ha-	223	29.122
						d1dqua-	513	63.0513
51735	/	49	183.163	12.2449		51735	/	17	250.882	0
2naca1	188	2.64067				d1zema1	260	3.63423
2pgd-2	176	3.91086				d1iy8a-	258	2.83705
1dxy-1	199	8.64624				d1ydea1	250	0.3517
1bgva1	255	39.2201				d1vl8a-	251	0.0468933
1ldna1	148	19.1978				d1enpa-	297	18.3822
1id1a-	153	16.468				d1zk4a1	251	0.0468933
1c1da1	201	9.73816				d2c07a1	246	1.94607
1h6da1	221	20.6574				d1gega-	255	1.64127
1keva2	164	10.4624				d1fmca-	255	1.64127
1e5qa1	182	0.635097				d2d1ya1	240	4.33763
1qmga2	226	23.3872				d1hdca-	253	0.84408
1hdoa-	205	11.922				d1uzma1	227	9.51934
1ks9a2	167	8.82451				d1k2wa-	256	2.03986
1do8a1	289	57.7827				d2ew8a1	229	8.72216
1f0ya2	192	4.82451				d1geea-	261	4.03283
1e3ja2	163	11.0084				d1ulua-	240	4.33763
1dpga1	195	6.4624				d1x1ta1	236	5.932
1qora2	130	29.0251
1dlja2	196	7.00836
1bdb--	267	45.7716
1gtma1	239	30.4847
1qp8a1	179	2.27298
2cmd-1	145	20.8357
1a4ia1	160	12.6462
1b3ra1	163	11.0084
1psda1	188	2.64067
1euca1	130	29.0251
1ceqa1	138	24.6574
1hyha1	139	24.1114
1gdha1	191	4.27855
1guya1	133	27.3872
1evya2	180	1.72702
1gpja2	159	13.1922
1f8ga1	174	5.00279
1dih-1	162	11.5543
1heta2	150	18.1058
1f06a1	170	7.18663
1edza1	171	6.64067
1ebfa1	168	8.27855
1b8pa1	156	14.8301
1bg6-2	184	0.456825
1gl3a1	146	20.2897
1cf2o1	171	6.64067
1fmca-	255	39.2201
1pjca1	168	8.27855
1leha1	230	25.571
1gcua1	174	5.00279
1hwxa1	293	59.9666
2hlpa1	142	22.4735
52402	/	6	240.667	0		52402	/	19	224.579	5.26316
1gpma1	175	27.2853				d1efpa1	183	18.5142
1k92a1	188	21.8837				d1sura-	215	4.26529
1jgta1	290	20.4986				d1o97d1	192	14.5067
1ih8a-	271	12.6039				d1xnga1	255	13.5458
1ct9a1	305	26.7313				d1kqpa-	271	20.6703
1sur--	215	10.6648				d1wy5a1	216	3.82001
						d1ct9a1	305	35.8097
						d2c5sa1	204	9.16335
						d1ni5a1	225	0.187485
						d1efva1	188	16.2878
						d2d13a1	215	4.26529
						d1vl2a1	166	26.0839
						d1gpma1	175	22.0764
						d1q15a1	287	27.7947
						d1jgta1	290	29.1305
						d1zuna1	189	15.8425
						d1k92a1	188	16.2878
						d1efvb-	252	12.21
						d1o97c-	251	11.7647
52540	/	40	229.575	17.5		52540	/	45	170.933	0
1pjr-1	315	37.2101				d1wf3a1	178	4.13417
1jpna2	208	9.3978				d2iyva1	165	3.47114
1gm5a3	259	12.8172				d1kaga-	158	7.5663
1d6ja-	177	22.901				d1wmsa-	170	0.546022
1jqlb-	140	39.0178				d1viaa-	159	6.98128
1cp2a-	269	17.173				d1zp6a1	174	1.79407
1gkub2	242	5.41217				d2cxxa1	181	5.88924
1qdea-	203	11.5757				d1np6a-	158	7.5663
1g5ta-	157	31.6128				d1y63a-	168	1.71607
1g41a-	334	45.4862				d1xtqa1	167	2.30109
1hv8a1	202	12.0113				d3akya1	180	5.30421
1ihua1	290	26.3204				d1ctqa-	166	2.88612
1cr1a-	245	6.71894				d1svsa1	195	14.0796
1g8ya-	242	5.41217				d3raba-	169	1.13105
1jj7a-	251	9.33246				d1ye8a1	169	1.13105
1fuka-	157	31.6128				d1cbua-	180	5.30421
1c4oa2	172	25.079				d1i2ma-	165	3.47114
1f3oa-	225	1.99281				d1z2aa1	164	4.05616
1iqpa2	231	0.620712				d1xjca-	142	16.9267
1d2na-	246	7.15452				d1lw7a2	179	4.71919
1b0ua-	258	12.3816				d1gkya-	186	8.81435
2reb-1	243	5.84776				d2erxa1	168	1.71607
1e79a3	285	24.1424				d1mkya1	154	9.9064
1e32a2	258	12.3816				d2axpa1	163	4.64119
1fts-2	211	8.09104				d2ak3a1	189	10.5694
1byi--	224	2.4284				d1nksa-	194	13.4945
1a5t-2	207	9.83339				d1qf9a-	194	13.4945
1ewqa2	212	7.65545				d1mkya2	165	3.47114
1hv8a2	151	34.2263				d1udxa2	180	5.30421
1g6ha-	254	10.6392				d2bmja1	173	1.20905
1e79d3	275	19.7866				d1zina1	182	6.47426
1gm5a4	191	16.8028				d1g5ta-	157	8.15133
1g3qa-	237	3.23424				d1qhxa-	178	4.13417
1g2912	240	4.541				d1r2qa-	170	0.546022
1in4a2	223	2.86399				d1rkba-	173	1.20905
1gkub1	237	3.23424				d2gjsa1	150	12.2465
1a1va1	135	41.1957				d1nrjb-	191	11.7395
1c4oa1	323	40.6948				d2fh5b1	188	9.9844
1qhxa-	178	22.4654				d1zd9a1	164	4.05616
1fnna2	276	20.2221				d1z06a1	165	3.47114
						d1r8sa-	160	6.39626
						d2gj8a1	156	8.73635
						d1ly1a-	152	11.0764
						d1mh1a-	183	7.05928
						d2bdta1	170	0.546022
52799	/	12	234	16.6667		52799	/	19	234.158	42.1053
1ypta-	278	18.8034				d1fpza-	176	24.837
1lara2	249	6.41026				d1lara2	249	6.3385
1jlna-	297	26.9231				d1ohea1	157	32.9512
1vhra-	178	23.9316				d2shpa1	279	19.1504
1g4us2	230	1.7094				d1jlna-	297	26.8375
1mkp--	144	38.4615				d1zsqa2	387	65.2731
2shpa1	279	19.2308				d1i9sa-	189	19.2852
1d5ra2	174	25.641				d1ohea2	181	22.7017
1i9sa-	189	19.2308				d1vhra-	178	23.9829
1fpza-	176	24.7863				d1lyva-	283	20.8586
1eeoa-	297	26.9231				d2f71a1	297	26.8375
1lara1	317	35.4701				d1xria-	148	36.7948
						d1wcha-	308	31.5352
						d1rxda-	147	37.2218
						d1lara1	317	35.3787
						d1g4us2	230	1.77568
						d1mkpa-	144	38.503
						d1u24a-	308	31.5352
						d1d5ra2	174	25.6912
52833	/	42	109.19	26.1905		52833	/	48	105.417	6.25
1a0fa2	80	26.7335				d1meka-	120	13.834
1a8y-1	124	13.563				d1knga-	144	36.6008
1eeja1	156	42.8696				d2a2pa1	120	13.834
1f9ma-	112	2.57305				d1r5pa-	90	14.6245
1f37a-	109	0.174444				d1z5ye1	136	29.0119
1pd212	75	31.3127				d1k0ma2	86	18.419
1k0ma2	86	21.2386				d1t4za-	105	0.395257
1bjx--	110	0.741387				d2es7a1	101	4.18972
1g7oa2	75	31.3127				d1jlva2	84	20.3162
1qfna-	85	22.1544				d1st9a-	137	29.9605
1a8y-3	112	2.57305				d1fo5a-	85	19.3676
2gsta2	84	23.0702				d1z3ea1	114	8.14229
1i5ga-	144	31.8796				d1n2aa2	80	24.1107
1qgva-	131	19.9738				d1o8xa-	143	35.6522
1h75a-	76	30.3969				d2c4ja2	84	20.3162
1kyga-	166	52.0279				d2djka1	133	26.166
1k0da2	92	15.7436				d1oe8a2	81	23.1621
1g7ea-	122	11.7314				d2a2ra2	77	26.9565
1f3aa2	79	27.6494				d1z9ha2	113	7.19368
2trxa-	108	1.09027				d1k0da2	92	12.7273
1hyua3	102	6.58526				d1sena-	134	27.1146
3grx--	82	24.9019				d1lu4a-	134	27.1146
1fo5a-	85	22.1544				d1tu7a2	77	26.9565
2gsq-2	75	31.3127				d1r26a-	113	7.19368
1glqa2	78	28.5652				d2b5xa1	143	35.6522
1mek--	120	9.89969				d1a8ya1	124	17.6285
1aba--	87	20.3227				d1s3aa1	85	19.3676
1a8l-2	107	2.00611				d1syra-	103	2.29249
1prxa-	219	100.567				d1okta2	85	19.3676
1iloa-	77	29.481				d1a8la2	107	1.50198
1gnwa2	84	23.0702				d2b5ea2	98	7.03557
1fvka2	124	13.563				d2b5ea4	119	12.8854
1eema2	98	10.2486				d1gnwa2	84	20.3162
1jfua-	176	61.1862				d1f9ma-	112	6.24506
1a8l-1	119	8.98386				d2ifqa1	104	1.34387
1ljra2	79	27.6494				d2fnoa2	82	22.2134
1kte--	105	3.83777				d2trxa-	108	2.45059
1qmva-	195	78.587				d1ljra2	79	25.0593
1a8y-2	102	6.58526				d1qgva-	130	23.3202
1hd2a-	161	47.4488				d1ti3a-	113	7.19368
1erv--	105	3.83777				d1k3ya2	79	25.0593
1e6ba2	80	26.7335				d1zmaa1	113	7.19368
						d1g7ea-	122	15.7312
						d2b5ea3	125	18.5771
						d1eema2	98	7.03557
						d1xg8a-	108	2.45059
						d1e6ba2	80	24.1107
						d1m0ua2	76	27.9051
53067	/	7	205	14.2857		53067	/	23	119.739	0
1ig8a1	207	0.97561				d2fxua1	132	10.2397
1czan1	207	0.97561				d1woqa2	124	3.55846
1g99a2	242	18.0488				d2aa4a1	119	0.617284
1bu6o1	251	22.439				d1z05a3	128	6.89906
1e4ft1	193	5.85366				d1xc3a1	118	1.45243
1bupa2	193	5.85366				d1okja1	106	11.4742
1j6za1	142	30.7317				d2gtda2	127	6.06391
						d1t6ca1	126	5.22876
						d2f9wa2	113	5.62818
						d2nrha2	117	2.28758
						d1u6za2	124	3.55846
						d2f9wa1	129	7.7342
						d1z6ra2	126	5.22876
						d2gtda1	118	1.45243
						d2gupa1	112	6.46333
						d1woqa1	129	7.7342
						d2hoea3	123	2.72331
						d2ap1a2	117	2.28758
						d2a6aa1	101	15.65
						d1zbsa2	103	13.9797
						d2ch5a2	117	2.28758
						d1jcea1	132	10.2397
						d1zc6a1	113	5.62818
53223	/	7	153.714	14.2857		53223	/	14	147.286	50
1b0aa2	121	21.2825				d1b0aa2	121	17.8468
1hwxa2	208	35.316				d1leha2	134	9.02037
1a4ia2	125	18.6803				d1npya2	102	30.7468
1edza2	146	5.01859				d1nyta2	101	31.4258
1c1da2	148	3.71747				d1hwxa2	208	41.2221
1bgva2	194	26.2082				d1lu9a2	96	34.8206
1leha2	134	12.8253				d1gtma2	178	20.8535
						d1a4ia2	125	15.1309
						d1c1da2	148	0.484966
						d1vl6a2	152	3.20078
						d1gz3a2	260	76.5276
						d1edza2	146	0.872939
						d1hrda2	194	31.7168
						d1vi2a2	97	34.1416
53271	/	14	194	0		53271	/	26	183.538	7.69231
1nula-	142	26.8041				d1nula-	142	22.632
1qb7a-	236	21.6495				d1y0ba1	188	2.43085
1dkra2	141	27.3196				d1z7ga1	199	8.42414
1fsga-	233	20.1031				d1u9ya1	155	15.549
1g2qa-	178	8.24742				d1bd3a-	224	22.0453
1ecfa1	243	25.2577				d1j7ja-	163	11.1903
1dkra1	157	19.0722				d1a3ca-	166	9.55574
1oroa-	213	9.79381				d1o5oa-	210	14.4174
1hgxa-	164	15.4639				d2aeea1	204	11.1484
1bzya-	214	10.3093				d1fsga-	233	26.9489
1tc1a-	175	9.79381				d1dkra2	141	23.1769
1dqna-	230	18.5567				d1hgxa-	164	10.6454
1a3c--	166	14.433				d1g2qa-	178	3.0176
1bd3a-	224	15.4639				d1qb7a-	236	28.5834
						d1wd5a-	205	11.6932
						d1o57a2	197	7.33445
						d1vdma1	151	17.7284
						d1ecfa1	243	32.3973
						d1dkra1	157	14.4593
						d1u9ya2	119	35.1635
						d1vcha1	168	8.46605
						d1lh0a-	213	16.052
						d2c4ka2	145	20.9975
						d1xtta1	215	17.1417
						d1l1qa-	181	1.38307
						d1tc1a-	175	4.65214
53335	/	21	238.952	4.7619
1fp1d2	230	3.74651
3mag--	291	21.7816
1f3la-	321	34.3364
1dusa-	192	19.6493
1af7-2	193	19.2308			53335	NOT AVAILABLE
1hnna-	261	9.22678
1qama-	235	1.65405
1inla-	285	19.2706
1khha-	193	19.2308
1vid--	213	10.8609
2dpma-	258	7.9713
1kr5a-	218	8.76843
1jg1a-	215	10.0239
1kpga-	276	15.5042
1i9ga-	264	10.4823
1xvaa-	292	22.2001
1im8a-	219	8.34994
1ej0a-	180	24.6712
1fp2a2	244	2.1124
1dl5a1	213	10.8609
1fbna-	225	5.83898
53448	/	13	251.923	7.69231		53448	/	22	261.364	4.54545
1ezia-	211	16.2443				d1s4na-	337	28.9391
1hm9a2	250	0.763359				d1fxoa-	292	11.7217
1i52a-	225	10.687				d1v82a-	247	5.49565
1e5ka-	188	25.374				d1i52a-	225	13.913
1qg8a-	238	5.52672				d1fo8a-	330	26.2609
1fo8a-	330	30.9924				d1xhba2	316	20.9043
1g93a-	277	9.9542				d1o7qa-	287	9.8087
1fgga-	250	0.763359				d1h7ea-	245	6.26087
1jyka-	227	9.89313				d1g97a2	250	4.34783
1fxoa-	292	15.9084				d2bo4a1	380	45.3913
1h7ea-	245	2.74809				d1w77a1	212	18.887
1j8wb-	271	7.57252				d1w55a1	205	21.5652
1ga8a-	271	7.57252				d1qg8a-	238	8.93913
						d1vpaa-	221	15.4435
						d1omza-	253	3.2
						d1ll2a-	255	2.43478
						d1ga8a-	271	3.68696
						d1vh3a-	207	20.8
						d1e5ka-	188	28.0696
						d1jyka-	227	13.1478
						d1yp2a2	293	12.1043
						d1pzta-	271	3.68696
53474	/	39	335.692	28.2051		53474	/	43	271.721	11.6279
1hlga-	368	9.6242				d1pv1a-	290	6.72715
1bu8a2	338	0.687443				d1mtza-	290	6.72715
1qlwa-	318	5.27039				d1dqza-	280	3.0469
1qj4a-	256	23.7397				d1c4xa-	281	3.41493
1jkma-	358	6.64528				d1jmkc-	222	18.2985
1qtra-	314	6.46196				d1qfma2	279	2.67888
1a8q--	274	18.3776				d1dina-	232	14.6183
1ea5a-	532	58.4785				d1m33a-	251	7.62581
1ehya-	282	15.9945				d1mj5a-	297	9.30332
1b6g--	308	8.24931				d1u4na-	308	13.3516
1jjfa-	255	24.0376				d1l7aa-	318	17.0318
1ei9a-	279	16.8882				d1thta-	294	8.19925
1wht-1	409	21.8378				d1auoa-	218	19.7706
1thg--	543	61.7553				d1brta-	277	1.94283
1jjia-	311	7.35564				d1lzla-	317	16.6638
1auoa-	218	35.0596				d1uxoa-	184	32.2835
1dqza-	280	16.5903				d1wm1a-	313	15.1917
1qfma2	279	16.8882				d1uk8a-	271	0.26532
1cpy--	421	25.4125				d1q0ra-	297	9.30332
1ivya-	452	34.6471				d2b20a2	241	11.3061
1c4xa-	281	16.2924				d1ehya-	282	3.78295
1ek1a2	319	4.9725				d1qo7a-	385	41.6895
1qe3a-	467	39.1155				d1jfra-	260	4.31359
1jfra-	260	22.5481				d1tqha-	242	10.938
1din--	233	30.5912				d1qj4a-	256	5.78569
1keza-	267	20.4629				d1fj2a-	229	15.7224
1brt--	277	17.484				d1wb4a1	273	0.470729
1tca--	317	5.56829				d2h7xa1	278	2.31085
1fj2a-	229	31.7828				d1ispa-	179	34.1236
1dx4a-	537	59.9679				d1mpxa2	367	35.065
1bn7a-	291	13.3135				d2bgra2	258	5.04964
1cvl--	316	5.86618				d1imja-	208	23.4509
1i6wa-	179	46.6774				d2hu7a2	260	4.31359
1qo7a-	385	14.6884				d1ju3a2	347	27.7046
1ju3a2	347	3.36847				d1ufoa-	234	13.8822
2bce--	532	58.4785				d1cexa-	197	27.4991
1ac5--	483	43.8818				d1j1ia-	258	5.04964
1thta-	294	12.4198				d1jkma-	358	31.7528
1gkla-	283	15.6966				d1r3da-	253	6.88976
						d1a8qa-	274	0.838754
						d1xkta-	260	4.31359
						d1b6ga-	308	13.3516
						d1xfda2	258	5.04964
53807	/	7	400.571	42.8571		53807	/	8	274.75	0
1qgua-	478	19.3295				d1n2za-	245	10.828
1miob-	457	14.087				d1xvla1	279	1.54686
1toaa-	277	30.8488				d2etva1	311	13.1938
1psza-	286	28.602				d2chua1	283	3.00273
1mioa-	525	31.0628				d1toaa-	277	0.818926
1qgub-	519	29.5649				d1pq4a-	255	7.18835
1efdn-	262	34.5934				d1efdn-	262	4.64058
						d1psza-	286	4.09463
53822	/	13	330.308	7.69231		53822	/	10	290	0
1rpja-	288	12.8086				d2dria-	271	6.55172
1byka-	255	22.7993				d1jx6a-	338	16.5517
2dri--	271	17.9553				d1dbqa-	276	4.82759
1gca--	309	6.45086				d1jyea-	271	6.55172
1jyea-	271	17.9553				d1guda-	288	0.689655
1jx6a-	338	2.32883				d1tjya-	316	8.96552
1ewka-	448	35.6311				d8abpa-	305	5.17241
1jdpa-	396	19.8882				d2fvya1	305	5.17241
1pea--	368	11.4113				d1byka-	255	12.069
2liv--	344	4.14532				d2nzug1	275	5.17241
1dbqa-	276	16.4415
1dp4a-	425	28.6679
8abp--	305	7.66185
53850	/	15	255.8	13.3333		53850	/	30	286	13.3333
1ftka-	250	2.2674				d1ursa-	366	27.972
1cb6a2	357	39.5622				d1cb6a2	357	24.8252
1sbp--	309	20.7975				d1nh8a1	202	29.3706
1amf--	231	9.69507				d1o63a-	200	30.0699
1gv8a-	159	37.8421				d3thia-	362	26.5734
1pot--	322	25.8796				d1pota-	322	12.5874
1pda-1	208	18.6865				d1r9la-	309	8.04196
1al3--	237	7.34949				d1a99a-	341	19.2308
1atg--	231	9.69507				d1sbpa-	309	8.04196
1wdna-	223	12.8225				d1nnfa-	306	6.99301
1a8e--	329	28.6161				d1ryoa-	324	13.2867
1i6aa-	212	17.1228				d1pdaa1	208	27.2727
1mrp--	309	20.7975				d1utha-	219	23.4266
1ii5a-	221	13.6044				d1ixca2	203	29.021
1lst--	239	6.56763				d1xvxa-	311	8.74126
						d2fyia1	220	23.0769
						d1elja-	379	32.5175
						d1ve4a1	201	29.7203
						d1i6aa-	212	25.8741
						d2esna2	210	26.5734
						d1al3a-	237	17.1329
						d1q35a-	317	10.8392
						d3mbpa-	370	29.3706
						d1us5a-	297	3.84615
						d1pc3a-	333	16.4336
						d1y4ta-	317	10.8392
						d1eu8a-	407	42.3077
						d1ixha-	321	12.2378
						d1z7me1	200	30.0699
						d1h3da1	220	23.0769
53901	/	12	193.833	33.3333		53901	/	22	204.818	13.6364
1qfla1	264	36.1995				d1bi5a2	154	24.8114
1hnja2	143	26.2253				d1ox0a1	256	24.9889
1e5ma2	161	16.939				d1ub7a2	149	27.2526
1bi5a2	154	20.5503				d1u0ma1	200	2.35242
1afwa1	266	37.2313				d2bywa1	253	23.5242
1bi5a1	234	20.7223				d1ox0a2	158	22.8584
1e5ma1	250	28.9768				d1u6ea2	148	27.7408
1hzpa2	150	22.6139				d1teda-	368	79.6715
1hnja1	174	10.2322				d1afwa1	266	29.8713
1ek4a1	253	30.5245				d1tqya1	216	5.45939
1afwa2	124	36.0275				d2bywa2	153	25.2996
1ek4a2	153	21.0662				d1tqyb1	208	1.55348
						d1m3ka1	268	30.8478
						d1tqya2	205	0.0887705
						d1bi5a1	234	14.2477
						d1tqyb2	194	5.28185
						d1hnja2	143	30.182
						d1u0ma2	148	27.7408
						d1u6ea1	184	10.1642
						d1tvza1	165	19.4407
						d1hnja1	174	15.0466
						d1wdkc1	262	27.9183
53955	/	9	187.111	33.3333		53955	/	12	179.167	41.6667
217l--	162	13.4204				d1qsaa2	168	6.23256
153l--	185	1.12827				d3lzta-	129	28
1am7a-	150	19.8337				d1k28a3	216	20.5581
3lzt--	129	31.057				d1b9oa-	123	31.3488
1k28a3	216	15.4394				d1swya-	164	8.46512
1dxja-	242	29.3349				d153la-	185	3.25581
1qusa-	312	66.7458				d1xjua-	156	12.9302
1qsaa2	168	10.2138				d1iiza-	120	33.0233
1iiza-	120	35.867				d1qgia-	259	44.5581
						d1chka-	238	32.8372
						d1am7a-	150	16.2791
						d1dxja-	242	35.0698
54001	/	9	278.889	44.4444		54001	NO ALI FILES
1f2aa-	215	22.9084
1deua-	275	1.39442
1qmya-	156	44.0637
1ppn--	212	23.9841
1cv8--	173	37.9681
1cs8a-	315	12.9482
2cb5a-	453	62.4303
3gcb--	458	64.2231
1thea-	253	9.28287
54211	/	11	134	18.1818		54211	/	16	174.438	0
1ei1a1	172	28.3582				d1n0ua3	165	5.41025
1dar-3	124	7.46269				d1kkha1	180	3.18882
1h7sa1	126	5.97015				d1k47a1	179	2.61555
1pkp-1	71	47.0149				d2hkja2	164	5.98352
1b63a1	115	14.1791				d1fi4a1	185	6.05518
1e3ha3	132	1.49254				d1kvka1	209	19.8137
1fjgi-	127	5.22388				d1xhka-	184	5.48191
1fi4a1	185	38.0597				d1wuua1	210	20.387
1h72c1	163	21.6418				d1piea1	205	17.5206
1e3ha2	146	8.95522				d1pvga1	135	22.6084
1a6f--	113	15.6716				d1ei1a1	172	1.39735
						d1ueka1	148	15.1559
						d1s16a1	167	4.2637
						d1e3ha2	146	16.3024
						d1rrea-	179	2.61555
						d1h72c1	163	6.55679
54373	/	11	101.545	9.09091		54373	/	15	110	6.66667
1d5ta2	97	4.47628				d1n4wa2	132	20
1an9a2	93	8.4154				d1ryia2	88	20
1i8ta2	69	32.0501				d1gpea2	196	78.1818
1foha4	88	13.3393				d2iida2	113	2.72727
1c0pa2	95	6.44584				d1s3ea2	112	1.81818
1ijha2	132	29.991				d1d5ta2	97	11.8182
1el8a2	104	2.41719				d2gmha2	99	10
1k0ia2	102	0.447628				d1pn0a3	91	17.2727
1gosa2	112	10.2954				d1k0ia2	102	7.27273
1f8ra2	113	11.2802				d1vg0a2	106	3.63636
1b5qa2	112	10.2954				d1ve9a2	93	15.4545
						d1seza2	110	0
						d1b37a2	112	1.81818
						d1c0pa2	95	13.6364
						d2gf3a2	104	5.45455
54452	/	13	143.231	30.7692		54452	/	15	149.4	26.6667
1zaga2	179	24.9731				d1t7va2	179	19.8126
1i4fa2	181	26.3695				d1uvqb2	92	38.4203
1jfma-	174	21.4823				d1pqza2	139	6.96118
1fngb2	111	22.5027				d1hdma2	81	45.7831
1hyrc2	181	26.3695				d2h26a2	177	18.4739
1hdmb2	85	40.6552				d2fika2	171	14.4578
1cd1a2	179	24.9731				d1k5na2	181	21.1513
1hdma2	81	43.4479				d1hdmb2	85	43.1058
1jk8a2	84	41.3534				d1kcgc-	170	13.7885
1kcgc-	170	18.6896				d3frua2	178	19.1432
1de4a2	178	24.275				d1lqva-	172	15.1272
3frua2	178	24.275				d1jfma-	174	16.4659
1fnga2	81	43.4479				d1uvqa2	83	44.4444
						d1de4a2	178	19.1432
						d1hyrc2	181	21.1513
54695	/	6	95.3333	16.6667		54695	/	8	99.875	12.5
1hv2a-	99	3.84615				d1hv2a-	99	0.876095
1fs1b2	61	36.014				d1buoa-	121	21.1514
1vcbb-	88	7.69231				d1r29a-	122	22.1527
3kvt--	103	8.04196				d1fs1b2	61	38.9237
1t1da-	100	4.8951				d1lm8c-	88	11.8899
1buoa-	121	26.9231				d1t1da-	100	0.125156
						d1nn7a-	105	5.13141
						d3kvta-	103	3.12891
54862	/	8	95	37.5		54862	/	8	103.375	12.5
1feha3	83	12.6316				d7fd1a-	106	2.5393
1xer--	102	7.36842				d2c42a5	117	13.1802
1keka5	117	23.1579				d2fug91	154	48.9722
1h7wa5	173	82.1053				d2gmha3	102	1.33011
1fxra-	64	32.6316				d1iqza-	81	21.6445
1vjw--	59	37.8947				d1hfel2	85	17.7751
1hfel2	85	10.5263				d1xera-	102	1.33011
1h98a-	77	18.9474				d1jb0c-	80	22.6119
55620	/	7	155.143	14.2857		55620	/	12	149.75	8.33333
1b9la-	119	23.2965				d1dhna-	121	19.1987
1b66a-	138	11.0497				d1wura1	185	23.5392
1uox-1	136	12.3389				d1j2ga2	154	2.83806
1is8a-	192	23.7569				d1j2ga1	152	1.5025
1dhn--	121	22.0074				d2ibaa2	159	6.17696
1uox-2	159	2.48619				d1y13a-	162	8.1803
1a8ra-	221	42.4494				d1b9la-	119	20.5342
						d1a8ra-	221	47.5793
						d2ibaa1	136	9.18197
						d1vaxa2	131	12.5209
						d2g64a1	139	7.17863
						d1nbua-	118	21.202
55729	/	10	194.9	10		55729	/	48	156.562	8.33333
1iica2	237	21.6008				d1tiqa-	166	6.02794
1bo4a-	137	29.7075				d1wwza1	157	0.279441
1b87a-	181	7.13186				d1q2ya-	140	10.5788
1qsta-	160	17.9066				d1yrea1	183	16.8862
1qsma-	150	23.0375				d1r57a-	102	34.8503
1iica1	185	5.07953				d1rxta2	201	28.3832
1fy7a-	273	40.0718				d2fcka1	171	9.22156
1cjwa-	166	14.8281				d1iyka2	227	44.99
1i12a-	154	20.9851				d2cy2a1	173	10.499
1bob--	306	57.0036				d2fiwa1	153	2.27545
						d1ghea-	166	6.02794
						d1mk4a-	157	0.279441
						d2bswa1	142	9.3014
						d1zo0a1	126	19.521
						d1z4ea1	150	4.19162
						d1qsoa-	149	4.83034
						d1vkca-	149	4.83034
						d1yx0a1	151	3.55289
						d1ufha-	155	0.998004
						d1qsta-	160	2.19561
						d1s7ka1	155	0.998004
						d1u6ma-	189	20.7186
						d2euia1	149	4.83034
						d1nsla-	173	10.499
						d2atra1	127	18.8822
						d1y9ka1	146	6.74651
						d2b5ga1	158	0.918164
						d2giva1	257	64.1517
						d2i6ca1	154	1.63673
						d1xeba-	146	6.74651
						d1s3za-	147	6.10778
						d1yvoa1	166	6.02794
						d2fl4a1	146	6.74651
						d1cjwa-	166	6.02794
						d1m44a-	177	13.0539
						d2ge3a1	160	2.19561
						d1y7ra1	126	19.521
						d2g3aa1	132	15.6886
						d1n71a-	180	14.9701
						d1i12a-	154	1.63673
						d2gana1	177	13.0539
						d2fsra1	161	2.83433
						d1xmta-	95	39.3214
						d2aj6a1	114	27.1856
						d1vhsa-	161	2.83433
						d1y9wa1	140	10.5788
						d2ae6a1	144	8.02395
						d1bo4a-	137	12.495
56024	/	5	215.8	0		56024	/	10	204.9	0
1byra-	152	29.5644				d2o8ra3	179	12.6403
1f0ia2	240	11.2141				d1xdpa3	187	8.73597
1f0ia1	256	18.6284				d1v0wa1	256	24.939
1jy1a2	228	5.65338				d1q32a2	209	2.00098
1jy1a1	203	5.93142				d1byra-	152	25.8175
						d1jy1a1	203	0.927282
						d1v0wa2	240	17.1303
						d1jy1a2	228	11.2738
						d1xdpa4	187	8.73597
						d1q32a1	208	1.51293
56436	/	22	120.318	18.1818		56436	/	21	130.143	0
1tsg--	98	18.5493				d1hq8a-	123	5.48847
1byfa-	123	2.22894				d2afpa-	129	0.878156
1h8ua-	115	4.4201				d1tn3a-	137	5.26894
1e87a-	117	2.75784				d1xpha1	130	0.109769
1koe--	172	42.9543				d1b6ea-	121	7.02525
1g1ta1	118	1.92671				d1pwba1	121	7.02525
1k9ja-	130	8.04685				d1g1ta1	118	9.33041
1hq8a-	123	2.22894				d1gz2a-	138	6.03732
1prea1	83	31.0162				d1wk1a-	150	15.258
1qdda-	144	19.6827				d1tdqb-	126	3.18332
1qo3c-	128	6.38459				d1byfa-	123	5.48847
1f00i3	98	18.5493				d1dv8a-	128	1.64654
1tn3--	137	13.8648				d1e87a-	117	10.0988
1egia-	129	7.21572				d1kg0c-	136	4.50055
1b6e--	121	0.566679				d1qo3c-	128	1.64654
1prtb2	86	28.5229				d1qdda-	144	10.6476
1dv8a-	128	6.38459				d1t8ca1	143	9.87925
1jwib-	123	2.22894				d1jzna-	135	3.73216
1fvua-	133	10.5402				d1wmza-	140	7.57409
1cwva5	100	16.887				d1h8ua-	115	11.6356
2afpa-	129	7.21572				d1ypqa1	131	0.658617
2msba-	112	6.91349
81296	/	36	117.472	25		81296	/	40	113.3	7.5
1j0ha1	123	4.7056				d2bvya1	82	27.6258
1nepa-	130	10.6645				d1xwva-	129	13.857
1f13a1	184	56.6328				d1eh9a1	90	20.5649
1g4ma2	185	57.484				d1pama1	86	24.0953
1lyqa-	101	14.0222				d1xl4a1	161	42.1006
1qfha2	108	8.06337				d1edqa1	109	3.79523
1kmta-	138	17.4746				d1qhoa1	81	28.5084
1g0da1	135	14.9208				d1wzla1	120	5.9135
1jmxa4	131	11.5157				d2brqa1	93	17.917
1qfha1	104	11.4684				d1ji1a1	122	7.67873
1o6va1	80	31.8988				d2bhua1	97	14.3866
1eut-1	103	12.3197				d1g0da1	135	19.1527
1ji2a1	120	2.15181				d1llaa3	241	112.71
1ji1a1	122	3.85434				d1okea1	97	14.3866
1n9pa-	189	60.8891				d2dlga1	89	21.4475
1im3d-	95	19.1298				d1qbaa1	105	7.32568
1k3ia1	102	13.171				d2cxka1	81	28.5084
1bf2-1	162	37.9049				d1vjja1	140	23.5658
1ktja-	129	9.81319				d1clca2	100	11.7387
1my7a-	107	8.91464				d1kv3a1	109	3.79523
1svb-1	93	20.8323				d1hc3a3	244	115.357
1cvra1	82	30.1963				d2d7ma1	102	9.97352
1m7xa1	110	6.36084				d2d7pa1	99	12.6214
1pama1	86	26.7912				d2a9da1	123	8.56134
1qba-1	105	10.6172				d2diba1	115	1.50044
1qhoa1	81	31.0475				d1w8oa1	103	9.09091
1l9na1	140	19.1771				d1s6na-	115	1.50044
1imhc1	101	14.0222				d1p7hl1	103	9.09091
1f1sa2	78	33.6013				d2dmca1	103	9.09091
1a02n1	102	13.171				d1imhc1	101	10.8561
1jjua3	78	33.6013				d2d7qa1	98	13.504
1g4ma1	171	45.5663				d1p7ba1	142	25.331
1clc-2	100	14.8735				d1v05a-	96	15.2692
1kshb-	141	20.0284				d1svba1	93	17.917
1eh9a1	90	23.3861				d1ug9a2	89	21.4475
1soxa1	123	4.7056				d1cvra1	82	27.6258
						d2dmba1	111	2.03001
						d1ttua1	119	5.03089
						d1j0ha1	123	8.56134
						d1qfha1	104	8.2083
